# Supplementary material for: Formulation of the Polysaccharide FucoPol into Novel Emulsified Creams with Improved Physicochemical Properties
Source: Molecules. 2022 Nov 10;27(22):7759. doi: 10.3390/molecules27227759 (PMC9695255; doi:10.3390/molecules27227759)
Supplement: Supplementary file 1 [file molecules-27-07759-s001.zip]

Archive with 1 entries (1 files):
- molecules-1925403-supplementary.pdf
